# Supplementary material for: Effect of fragmentation on the Costa Rican dry forest avifauna
Source: PeerJ. 2016 Sep 13;4:e2422. doi: 10.7717/peerj.2422 (PMC5028763; doi:10.7717/peerj.2422)
Supplement: Supplemental Information 1 [file peerj-04-2422-s002.r]

lomis2 <- function(m, n = 1000) {
	lomi <- function(m) {
		Di <- sum(m[1:nrow(m)-1, ] == 0 & m[2:nrow(m), ] == 1)
		return(Di)
	}
	
	D <- lomi(m)
		d.perm <- c()
		for (r in 1:n) {
			d.perm[r] <- lomi(m[sample(nrow(m)), ])
		}
		return(list(D=D, R=mean(d.perm), P=((sum(d.perm <= D))/length(d.perm)), "%PN"=(100 * (mean(d.perm) - D)/mean(d.perm))))

}
